# Supplementary material for: Design, monitoring and evaluation of a direct payments approach for an ecotourism strategy to reduce illegal hunting and trade of wildlife in Lao PDR
Source: PLoS One. 2018 Feb 28;13(2):e0186133. doi: 10.1371/journal.pone.0186133 (PMC5830036; doi:10.1371/journal.pone.0186133)
Supplement: S1 File — (XLS) [file pone.0186133.s001.xls]

## Sheet: Figure 3
Year	2010	2011	2012	2013
	Y1	Y2	Y3	Y4	Increase Y1-Y4	Total
Village Services	2664	6326	9531	11850	4.4482
Village Development Fund	385	1609	1558	2107	5.47273
NPA Entrance Fee	156.25	278.75	330	345.625	2.212
# of tourists	50	90	111	116	2.32	367

## Sheet: Figure 5
9-14 VILLAGES
Year		2010	2011	2012	2013
	0 (Baseline)	1 (9 villages)	2 (9 villages)	3 (14 villages)	4 (14 villages)
	Baseline	Y1 (9 villages)	Y2 (9 villages)	Y3 (14 villages)	Y4 (14 villages)
Village Development Fund	0	385	1609	1558	2107
Hunting Infractions	8	6	1	2	1
PEARSON	-0.978217	n=5, df=4	p=0.01
Village Fund Per Village	42.7778	178.778	111.286	150.5

## Sheet: Figure 6 revised
Hunting Threat Trends 2007-2013
	June06-May07			June07-May08			June08-May09			June09-May10			June10-May11			June11-May12			June12-May13
Substation	Hunting Signs	Km Patrolled	catch/effort per 100km	Hunting Signs	Km Patrolled	catch/effort per 100km	Hunting Signs	Km Patrolled	catch/effort per 100km	Hunting Signs	Km Patrolled	catch/effort per 100km	Hunting Signs	Km Patrolled	catch/effort per 100km	Hunting Signs	Km Patrolled	catch/effort per 100km	Hunting Signs	Km Patrolled	catch/effort per 100km
Nam Poung	34	410.55	8.28157	16	1279.32	1.25066	15	1264.55	1.18619	31	1171.13	2.64702	14	768.04	1.82282	20	683.3	2.92697	27	572.06	4.71978
Phou Phasiphou				19	1411.12	1.34645	23	1734.2	1.32626	16	1526.71	1.04801	35	996.53	3.51219	26	2375.52	1.0945	30	716.61	4.18638
Nam Nern	13	86.06	15.1057	16	1438.75	1.11208	17	1455.17	1.16825	23	1335.24	1.72254	15	803.97	1.86574	14	754.87	1.85462	11	640.27	1.71803
Sun Ong				27	1810.06	1.49166	47	2141.68	2.19454	31	1861.84	1.66502	40	1203.68	3.32314	48	1382.24	3.47262	26	1030.66	2.52266
Navene	30	514.52	5.83068	8	1041.19	0.768352	9	1004.51	0.895959	10	931.74	1.07326	8	657.94	1.21592	19	785.55	2.41869	19	613	3.09951
Pha Daeng	20	166.71	11.9969	8	1033.67	0.773941	10	1049.64	0.952708	13	1061.45	1.22474	16	999.04	1.60154	18	721.9	2.49342	19	638.86	2.97405
Pha Thi							0	0	#DIV/0!	27	152.38	17.7189	59	954.78	6.17943	19	941.08	2.01896	13	921.77	1.41033
Phonesong	33	646.32	5.10583	28	1810.06	1.54691	26	1780	1.46067	16	1626.21	0.983883	27	1126.61	2.39657	16	667.2	2.39808	19	589.63	3.22236
Hunting Threat Trends 2007-2013
	June06-May07			June07-May08			June08-May09			June09-May10			June10-May11			June11-May12			June12-May13
Substation (red=non-tourism)	Hunting Signs	Km Patrolled	catch/effort per 100km	Hunting Signs	Km Patrolled	catch/effort per 100km	Hunting Signs	Km Patrolled	catch/effort per 100km	Hunting Signs	Km Patrolled	catch/effort per 100km	Hunting Signs	Km Patrolled	catch/effort per 100km	Hunting Signs	Km Patrolled	catch/effort per 100km	Hunting Signs	Km Patrolled	catch/effort per 100km
Nam Nern	13	86.06	15.1057	16	1438.75	1.11208	17	1455.17	1.16825	23	1335.24	1.72254	15	803.97	1.86574	14	754.87	1.85462	11	640.27	1.71803
Nam Poung	34	410.55	8.28157	16	1279.32	1.25066	15	1264.55	1.18619	31	1171.13	2.64702	14	768.04	1.82282	20	683.3	2.92697	27	572.06	4.71978
Navene	30	514.52	5.83068	8	1041.19	0.768352	9	1004.51	0.895959	10	931.74	1.07326	8	657.94	1.21592	19	785.55	2.41869	19	613	3.09951
Pha Daeng	20	166.71	11.9969	8	1033.67	0.773941	10	1049.64	0.952708	13	1061.45	1.22474	16	999.04	1.60154	18	721.9	2.49342	19	638.86	2.97405
Phonesong	33	646.32	5.10583	28	1810.06	1.54691	26	1780	1.46067	16	1626.21	0.983883	27	1126.61	2.39657	16	667.2	2.39808	19	589.63	3.22236
Phou Phasiphou				19	1411.12	1.34645	23	1734.2	1.32626	16	1526.71	1.04801	35	996.53	3.51219	26	2375.52	1.0945	30	716.61	4.18638
Average			7.80374			1.13726			1.16436			1.39538			2.10981			2.26633			3.64042
Standard Deviation			3.10819			0.350901			0.240482			0.705243			0.892839			0.689525			0.770472
Standard Error			1.55409			0.156928			0.107547			0.315394			0.39929			0.308365			0.344565
Hunting Threat Trends 2007-2013									Hunting Threat Trends June2009-Feb2013
	06/07	07/08	08/09 (Baseline)	09/10 (Year 1)	10/11 (Year 2)	11/12 (Year 3)	12/13 (Year 4)			2009 (Baseline)	2010 (Year 1)	2011 (Year 2)	2012 (Year 3)	2013 (Year 4)
Nam Nern Sector	15.1057	1.11208	1.16825	1.72254	1.86574	1.85462	1.71803		Nam Nern Sector	1.16825	1.72254	1.86574	1.85462	1.71803	1.4706	0.470599
Non-Tourism Sectors (n=5)	7.80374	1.13726	1.16436	1.39538	2.10981	2.26633	3.64042		Non-Tourism Sectors (n=5)	1.16436	1.39538	2.10981	2.26633	3.64042	3.12654	2.12654	4.5188
									NT Standard Error	0.107547	0.315394	0.39929	0.308365	0.344565

## Sheet: Figure 7 revised
Year	2009	2010	2011	2012	2013
	Baseline (n=12 boats)	Year 1 (n=30 boats)	Year 2 (n=50 boats)	Year 3 (n=61 boats)	Year 4 (n=73 boats)	Mean	Increase from Year 1	Total
Class II Bonus	0	60.75	382.5	161.875	529.375
Class III Bonus	0	51.75	209.25	172.812	301.875
Mean Class II Wildlife Sightings Per Boat	1	1.08333	1.85556	0.756757	2.29407	1.39794	2.11761
Mean Class III Wildlife Sightings Per Boat	1.08333	1.71212	2.15	1.52252	2.26259	1.74611	1.32151
Mean total wildlife sightings per boat	2.08333	2.79545	4.00556	2.27928	4.55667	3.14406	1.63003
% increase Class 2 sightings	0.0833333	0.712821	-0.592167	2.03146
Total bonus		112.5	591.75	334.688	831.25			1870.19
Boats	12	30	50	61	73			226
Class II Wildlife Sightings		27	85	27	121	65		260
Class III Wildlife Sightings		46	93	79	138	89		356
Class II Wildlife Sighting STDEV		1.30095	1.80979	1.1958	2.53922
Class III Wildlife Sighting STDEV		1.47929	1.73556	1.30121	1.94863
Class II SE		0.277363	0.330422	0.196588	0.378525
Class III SE		0.315387	0.316868	0.213918	0.290485

## Sheet: Baseline Sightings
Wildlife Seen during Pre-trip Surveys of the Nam Nern River Trip
Total Survey	12 surveys	10 trips from November '08 - June '09, 1 in August '09 and 1 in Oct '09
Wildlife/Signs of Wildlife Sighted	Numbers Sighted	Note
Tigers	0	One was seen by the patrol unit
Tiger Tracks	4	same track seen in January '09	16	1
Sambar Deer	10	seen every month	13	1.08333
Otter	2	January and March
Slow loris	5	2 trips in March and April
Large Indian Civet	3	in camp in January, Feb and March '09
Unkown civets	3	Feb, March, April '09
Monitor lizard	2	June '09 and October '09
Total Sightings	29
Average Sighting per trip	2.41667	The trip in August '09 saw nothing due to high water levels

## Sheet: Year 1 Sightings
	2009-12-24	2010-01-27	2010-01-28	2010-01-29	2010-02-07	2010-02-20	2010-02-22	2010-02-26	2010-03-05	2010-03-17	2010-03-20	2010-04-04	2010-04-20	2010-05-16	2010-06-07	2010-06-26	2010-06-28	2010-07-12	2010-07-30	2010-08-11	2010-08-21	2010-09-03
Tiger	0	0	0	0	0	0	0	0	0	0	0	0	0	0	0	0	0	0	0	0	0	0
Sambar deer	0	0	3	0	2	1	3	1	1	1	0	0	0	0	5	1	0	0	2	2	2	0
Asian golden cat/other cats	0	0	0	0	0	0	0	0	0	1	0	0	0	0	0	0	0	0	0	0	0	0
Otter	0	0	0	0	0	0	1	0	0	0	0	0	0	0	0	0	0	1	0	0	0	0
Muntjac	0	2	0	2	0	0	2	3	0	1	0	0	1	0	1	0	0	0	0	0	0	0
Porcupine	0	0	0	0	0	0	0	0	0	0	0	0	0	0	0	0	0	1	0	0	0	1
Slow loris	0	0	0	0	0	2	0	0	0	0	1	0	0	0	0	0	0	0	0	1	0	0
Civet	2	0	0	1	1	0	0	0	2	0	1	0	0	1	1	2	1	2	1	0	0	2
Monitor Lizard	0	0	0	0	0	0	2	0	0	0	0	0	0	1	0	0	0	0	0	1	1	0
Hogbadger	0	0	0	0	0	0	0	0	0	0	0	0	0	0	1	0	0	0	0	0	0	0
Serow	0	0	0	0	0	0	0	0	0	0	0	0	0	0	0	0	0	0	0	0	0	0
Monkey	0	0	0	0	0	0	0	0	0	0	0	0	0	0	0	5	0	0	0	0	0	0
Human ( tourist only )	4	1	1	1	2	5	3	4	1	1	2	2	3	2	1	2	4	1	2	2	1	3
Boats	2	1	1	1	1	3	2	2	1	1	1	1	2	1	1	1	2	1	1	1	1	2	Mean	SD	SE
Class II Sightings per boat	0	0	3	0	2	0.333333	2	0.5	1	2	0	0	0	0	5	1	0	1	2	2	2	0	1.08333	1.30095	0.277363
Class III Sightings per boat	1	2	0	3	1	0.666667	2	1.5	2	1	2	0	0.5	2	3	7	0.5	3	1	2	1	1.5	1.71212	1.47929	0.315387
Total Sightings per boat	1	2	3	3	3	1	4	2	3	3	2	0	0.5	2	8	8	0.5	4	3	4	3	1.5	2.79545

## Sheet: Year 2 Sightings
	2010-10-31	2010-11-19	2010-11-28	2010-12-02	2010-12-27	2010-12-29	2010-12-30	2011-01-02	2011-01-04	2011-01-05	2011-01-11	2011-01-14	2011-01-15	2011-01-16	2011-01-22	2011-01-27	2011-02-05	2011-02-10	2011-02-22	2011-02-26	2011-03-05	2011-03-08	2011-03-22	2011-03-29	2011-04-01	2011-05-02	2011-06-18	2011-06-23	2011-07-05	2011-07-08
Tiger	0	0	0	0	0	0	0	0	0	0	0	0	0	0	0	0	0	0	0	0	0	0	0	0	0	0	0	0	0	0
Sambar deer	1	1	1	0	0	7	6	3	5	5	0	3	0	5	1	1	0	2	5	2	5	1	3	3	3	0	1	3	0	1
Asian golden cat/other cats	0	0	0	0	0	0	0	0	0	0	0	0	0	0	0	0	0	1	0	1	0	0	0	0	0	0	0	0	0	0
Otter	0	0	0	0	2	1	1	1	0	1	0	0	0	0	0	0	0	0	0	0	2	0	3	3	0	0	0	1	0	0
Muntjac	0	1	2	1	0	2	0	0	1	0	0	1	0	0	0	2	1	1	1	0	0	3	0	0	0	0	0	0	0	0
Porcupine	0	0	0	0	0	1	0	0	0	2	0	0	0	0	0	0	0	0	0	0	0	0	0	0	0	0	0	0	0	0
Slow loris	2	0	0	0	0	0	0	0	0	1	0	0	0	0	0	0	0	0	1	0	1	1	1	0	0	0	0	0	0	0
Civet	1	0	3	0	0	5	7	1	3	4	8	0	1	3	2	0	1	4	6	1	4	0	3	2	1	0	2	1	1	0
Monitor Lizard	0	0	0	0	0	0	0	0	0	0	0	0	0	0	0	0	0	0	0	0	0	0	1	0	0	1	0	0	0	0
Hogbadger	0	0	0	0	0	0	0	0	0	0	0	0	0	0	0	0	0	0	0	0	0	0	0	0	0	0	0	0	0	0
Serow	0	0	0	0	0	0	0	0	0	0	0	0	0	0	0	0	0	0	0	0	0	0	0	1	0	0	0	0	0	0
Monkey	0	0	0	0	0	0	0	0	0	0	0	0	0	0	0	0	0	0	0	0	0	0	0	0	0	0	0	0	0	0
Human ( tourist only )	2	3	1	2	2	3	4	4	2	3	4	6	6	4	2	2	5	2	5	4	2	1	2	3	4	2	2	3	1	4
Boats	1	2	1	1	1	2	2	2	1	2	2	3	3	2	1	1	3	1	3	2	1	1	1	2	2	1	1	2	1	2	Mean	SD	SE
Class II Sightings per boat	1	0.5	1	0	2	4	3.5	2	5	3	0	1	0	2.5	1	1	0	3	1.66667	1.5	7	1	6	3	1.5	0	1	2	0	0.5	1.85556	1.80979	0.330422
Class III Sightings	3	0.5	5	1	0	4	3.5	0.5	4	3.5	4	0.333333	0.333333	1.5	2	2	0.666667	5	2.66667	0.5	5	4	5	1.5	0.5	1	2	0.5	1	0	2.15	1.73556	0.316868
Total Sightings per boat	4	1	6	1	2	8	7	2.5	9	6.5	4	1.33333	0.333333	4	3	3	0.666667	8	4.33333	2	12	5	11	4.5	2	1	3	2.5	1	0.5	4.00556

## Sheet: Year 3 Sightings
	2011-07-23	2011-08-21	2011-09-30	2011-10-03	2011-10-11	2011-10-13	2011-10-15	2011-10-20	2011-11-11	2011-11-20	2011-11-22	2011-11-24	2011-11-28	2011-12-10	2011-12-15	2012-12-20	2012-01-25	2012-02-08	2012-02-10	2012-02-14	2012-02-18	2012-02-22	2012-02-23	2012-02-26	2012-03-03	2012-03-21	2012-03-24	2012-03-31	2012-04-03	2012-04-15	2012-04-30	2012-05-07	2012-05-16	2012-06-28	2012-07-04	2012-07-11	2012-07-18
Tiger	0	0	0	0	0	0	0	0	0	0	0	0	0	0	0	0	0	0	0	0	0	0	0	0	0	0	0	0	0	0	0	0	0	0	0	0	0
Sambar deer	0	0	0	1	0	0	0	2	2	0	2	1	1	2	5	1	0	1	0	0	3	2	0	3	0	2	0	0	1	0	0	1	0	0	1	0	1
Asian golden cat/other cats	0	0	0	0	0	0	0	0	0	0	0	0	0	0	0	0	1	0	1	0	0	0	0	0	0	0	0	0	0	0	0	0	0	0	0	0	0
Otter	0	0	0	0	0	0	0	0	0	0	0	0	0	0	1	0	1	1	0	0	0	0	0	0	0	0	0	0	0	0	0	0	0	0	0	0	0
Muntjac	0	0	0	0	0	0	0	0	0	0	0	1	1	0	1	1	1	0	0	0	2	0	0	0	0	0	0	1	0	0	0	0	0	0	0	0	0
Porcupine	0	0	0	0	0	0	0	0	0	0	0	1	0	0	0	2	0	0	0	0	0	0	0	0	0	0	0	0	0	0	0	0	2	0	0	1	0
Slow loris	0	0	0	0	1	0	1	0	0	0	0	0	0	0	0	0	0	0	0	0	0	1	0	0	0	0	2	0	0	0	1	0	0	0	1	0	0
Civet	0	0	0	3	0	1	1	2	5	0	2	1	3	3	1	3	1	2	3	0	3	2	0	2	1	0	0	4	1	1	0	1	1	1	0	0	0
Monitor Lizard	0	0	0	0	1	0	0	0	0	1	0	0	0	0	0	0	0	0	0	0	0	1	0	1	0	0	0	0	1	3	0	0	1	0	0	0	1
Hogbadger	0	0	0	0	0	0	0	0	0	0	0	0	0	0	0	0	0	0	0	0	0	0	0	0	0	0	0	0	0	0	0	0	0	0	0	0	0
Serow	0	0	0	0	0	0	0	0	0	0	0	0	0	0	0	0	0	0	0	0	0	0	0	0	0	0	0	0	0	0	0	0	0	0	0	0	0
Monkey	0	0	0	0	0	0	0	0	0	0	0	0	0	0	0	0	0	0	0	0	0	0	0	0	0	0	0	0	0	0	0	0	0	0	0	0	0
Human ( tourist only )	5	3	6	2	2	4	2	3	4	2	3	2	6	2	2	5	6	5	5	2	2	6	2	2	1	2	3	2	2	1	2	2	5	2	2	2	2
Boats	3	2	3	1	1	2	1	2	2	1	2	1	3	1	1	3	3	3	3	1	1	3	1	1	1	1	2	1	1	1	1	1	3	1	1	1	1	MN	SD	SE
Class II Sightings per boat	0	0	0	1	0	0	0	1	1	0	1	1	0.333333	2	6	0.333333	0.666667	0.666667	0.333333	0	3	0.666667	0	3	0	2	0	0	1	0	0	1	0	0	1	0	1	0.756757	1.1958	0.196588
Class II Sightings per boat	0	0	0	3	2	0.5	2	1	2.5	1	1	3	1.33333	3	2	2	0.666667	0.666667	1	0	5	1.33333	0	3	1	0	1	5	2	4	1	1	1.33333	1	1	1	1	1.52252	1.30121	0.213918
Total Sightings per boat	0	0	0	4	2	0.5	2	2	3.5	1	2	4	1.66667	5	8	2.33333	1.33333	1.33333	1.33333	0	8	2	0	6	1	2	1	5	3	4	1	2	1.33333	1	2	1	2	2.27928

## Sheet: Year 4 Sightings
	2012-09-09	23-25/9/12	3-5/10/12	8-10/10/12	19-21/10/12	1-3/11/12	10-11/11/12	14-15/11/12	27-29/11/12	3-4/12/12	5-6/12/12	13-14/12/12	27-28/12/12	30-1/1/13	7-8/1/13	9-10/1/13	12-13/1/13	15-16/1/13	20-21/1/13	21-23/1/13	27-28/1/13	28-30/1/13	3-5/2/13	8-10/2/13	17-18/2/13	18-19/2/13	2-3/3/2013	8-10/3/13	12-14/3/13	18-20/3/13	27-28/3/13	2-3/4/13	4-6/4/13	6-7/4/13	7-8/4/13	18-20/4/13	26-27/4/13	28-29/4/13	2013-04-05	15/5/2013	16/5/2013	18/5/2013	13/6/2013	19/6/2013	27/6/2013
Tiger	0	0	0	0	0	0	0	0	0	0	0	0	0	0	0	0	0	0	0	0	0	0	0	0	0	0	0	0	0	0	0	0	0	0	0	0	0	0	0	0	0	0	0	0	0
Sambar deer	0	0	0	0	0	5	5	3	0	1	5	7	2	7	1	2	10	1	2	3	2	2	5	2	7	3	3	0	7	2	2	0	1	7	2	1	2	5	5	2	0	2	0	0	1
Asian golden cat/other cats	0	0	0	0	0	0	0	0	0	0	0	0	0	0	0	0	0	0	0	0	0	0	0	0	0	1	0	0	0	0	0	0	0	0	0	0	0	0	0	0	0	0	0	0	0
Otter	0	0	0	0	0	0	0	0	0	0	0	0	0	0	0	0	0	0	0	0	0	0	0	0	0	0	0	0	0	0	0	0	0	0	0	0	0	1	0	0	0	0	0	1	1
Muntjac	0	0	0	0	0	0	1	0	1	0	0	0	0	0	3	0	0	1	0	2	0	0	3	0	0	2	2	1	0	2	0	0	0	0	0	0	0	0	0	0	0	2	0	0	0
Porcupine	0	0	0	1	1	0	1	0	0	0	0	0	0	0	0	0	0	0	0	0	0	0	0	0	0	0	0	0	0	0	1	0	0	0	0	0	0	0	0	0	0	0	0	0	0
Slow loris	0	0	0	0	0	0	0	0	0	0	1	0	0	0	0	0	0	0	0	0	0	0	0	0	0	1	0	0	1	2	0	0	1	2	2	1	0	0	2	2	0	0	0	0	0
Civet	0	0	0	1	0	0	0	1	0	1	5	3	1	6	3	2	1	0	0	0	1	3	2	0	1	0	3	0	1	3	2	1	1	1	2	1	0	2	2	0	0	2	0	1	0
Monitor Lizard	2	1	0	1	0	1	0	0	2	0	2	0	0	0	1	0	0	0	0	0	0	0	0	0	0	4	1	3	0	1	1	0	3	2	1	4	0	3	1	1	1	3	2	2	2
Hogbadger	0	0	0	0	0	0	0	0	0	0	0	0	0	0	0	0	0	0	0	0	0	0	0	0	0	0	0	0	0	0	0	0	0	0	0	0	0	0	0	0	0	0	0	0	0
Serow	0	0	0	0	0	0	0	0	0	0	0	0	0	0	0	0	1	0	0	0	0	0	0	0	0	0	0	0	0	0	0	0	0	0	0	0	0	0	0	0	0	0	0	0	0
Monkey	0	0	0	0	0	0	0	0	0	0	0	0	0	0	0	0	0	0	0	0	0	0	0	0	0	0	0	0	0	0	0	0	0	0	0	0	0	0	0	0	0	0	0	0	0
Human ( tourist only )	2	2	5	2	2	2	2	1	3	2	2	2	2	2	3	2	2	5	1	2	4	2	2	2	2	3	2	3	2	1	2	2	2	2	2	2	2	3	1	3	4	2	2	3	15
Boats	1	1	3	2	1	2	1	1	4	1	1	1	1	1	2	1	1	3	1	2	2	2	1	1	1	2	1	2	1	2	1	1	1	1	1	2	1	2	1	2	3	2	2	2	5	MN	SD	SE
Class II Sightings per boat	0	0	0	0	0	2.5	5	3	0	1	5	7	2	7	0.5	2	10	0.333333	2	1.5	1	1	5	2	7	2	3	0	7	1	2	0	1	7	2	0.5	2	3	5	1	0	1	0	0.5	0.4	2.29407	2.53922	0.378525
Class III Sightings per boat	2	1	0	1.5	1	0.5	2	1	0.75	1	8	3	1	6	3.5	2	2	0.333333	0	1	0.5	1.5	5	0	1	3.5	6	2	2	4	4	1	5	5	5	3	0	2.5	5	1.5	0.333333	3.5	1	1.5	0.4	2.26259	1.94863	0.290485
Total Sightings per boat	2	1	0	1.5	1	3	7	4	0.75	2	13	10	3	13	4	4	12	0.666667	2	2.5	1.5	2.5	10	2	8	5.5	9	2	9	5	6	1	6	12	7	3.5	2	5.5	10	2.5	0.333333	4.5	1	2	0.8	4.55667
